# Supplementary material for: Biochemical Characterization of LsGajA: A Key Nuclease for Gabija Defense in Lactic Acid Bacteria
Source: Microorganisms. 2026 Jun 16;14(6):1353. doi: 10.3390/microorganisms14061353 (PMC13304284; doi:10.3390/microorganisms14061353)
Supplement: Supplementary file 1 [file microorganisms-14-01353-s001.zip]

Archive with 1 entries (1 files):
- microorganisms-4311585-supplementary.pdf
